# Supplementary material for: Evaluation of the Impact of Esterases and Lipases from the Circulatory System against Substrates of Different Lipophilicity
Source: Int J Mol Sci. 2022 Jan 23;23(3):1262. doi: 10.3390/ijms23031262 (PMC8836011; doi:10.3390/ijms23031262)
Supplement: Supplementary file 1 [file ijms-23-01262-s001.zip]

Archive with 1 entries (1 files):
- ijms-1547573-supplementary.pdf
